# Supplementary material for: Toxicity Profile of eBAT, a Bispecific Ligand-Targeted Toxin Directed to EGFR and uPAR, in Mice and a Clinical Dog Model
Source: Toxins (Basel). 2024 Aug 26;16(9):376. doi: 10.3390/toxins16090376 (PMC11436214; doi:10.3390/toxins16090376)
Supplement: Supplementary file 1 [file toxins-16-00376-s001.zip]

Archive with 3 entries (3 files):
- Figure S1.pdf
- Table S1. AEs dogs mice.xlsx
- Table S2.pdf
