# Supplementary material for: Toxicity Profile of eBAT, a Bispecific Ligand-Targeted Toxin Directed to EGFR and uPAR, in Mice and a Clinical Dog Model
Source: Toxins (Basel). 2024 Aug 26;16(9):376. doi: 10.3390/toxins16090376 (PMC11436214; doi:10.3390/toxins16090376)
Supplement: Supplementary file 1 [file toxins-16-00376-s001.zip › Table S1. AEs dogs mice.xlsx]

## Sheet: Mice
		Chemistry			Physiologic				Tissue
non-GLP mouse study w/ CD-1 mice	BUN/Creat	ALT, ALP, AST, GGT, tBili	Other	Nausea	Hypotension	Bruising	Mortality	Liver	GI	Kidney	Other
saline
40 ug/kg								periportal hepatocellular microvesicular vacuolar change and hepatocellular regeneration
80 ug/kg
140 ug/kg		dose dependent increase in hepatocellular damage enzymes				dose dependent bruising	1 (>20% weight loss)	dose dependent portal biliary hyperplasia, oval cell proliferation, lymphoplasmacytic inflammation, periportal hepatocellular microvesicular change, hemorrhage, coagulation necrosis, and apoptosis
200 ug/kg		dose dependent changes in several parameters of liver function (hypoglycemia, hypoalbuminemia, hyperbilirubinemia					2 (1 found moribund, 1 loss >20% weight)		villous atrophy and submucosal edema (1)
meBAT in C57B1/6 mice
0 ug/kg								hepatocellular vacuolation, glycogen presumptive
50 ug/kg								hepatocellular vacuolation, glycogen presumptive
100 ug/kg								pale liver, hepatocellular vacuolation, glyocogen presumptive
200 ug/kg								hepatocellular vacuolation, glycogen presumptive
BNX mice given HSA +meBAT/eBAT
50 ug/kg eBAT							kidney laceration upon injection --> hemoab	hepatocellular vacuolation, glycogen presumptive		mild vacuolation and eosinophilia of proximal convoluted tubules	lungs: increased leukocytes
50 ug/kg meBAT											subcutaneous hemorrhage
0 ug/kg											subcutaneous hemorrhage x 2
C57B1/6 + uPAR KO mice
KO, saline
KO, eBAT
KO, meBAT
WT, saline
WT, eBAT
WT, meBAT											multifocal myeloid EMH, spleen marked diffuse myelopoiesis

## Sheet: Dogs
				Chemistry		Physiologic			Tissue
	Vetview #	Dose eBAT		BUN/Creat	ALT, ALP, AST, GGT, tBili	Nausea	Hypotension	Other	Liver	GI	Kidney	Lung	Heart	Other
SRCBST-1
MN01	6892112	25 ug/kg
MN02	6936212	25 ug/kg
MN03	6146813	25 ug/kg
MN04	6339613	50 ug/kg
MN05	5532311	50 ug/kg
MN06	6423413	50 ug/kg
MN07	6653813	100 ug/kg						collapse - after eBAT #3 (no blood pressure taken), treated with fluids, diphenhydramine, steroids (shock, allergic reactiion)
MNO8	305359	100 ug/kg							multifocal HSA nodules	Jejunal HSA mass	cortical atrophy and fibrosis, medullary fibrosis (infarction), focally extensive, marked, chronic glomerulosclerosis and tubular sclerosis	multifocal HSA nodules	HSA mass	Hemoabdomen; Liver, lung, small intestine (jejunum), heart, diaphragm - hemangiosarcoma
MN09	6952514	100 ug/kg						collapse - during eBAT #3 (no blood pressure taken), treated with fluids and steroids)
MN10	6922214	50 ug/kg							metastatic hemangiosarcoma, multifocal and ruptured masses; Left lateral liver lobe, right medial liver lobe – capsular fibrosis, multifocal, mild, chronic		lymphoplasmacytic interstitial nephritis, multifocal, mild, chronic		Right auricle/atrium – hemangiosarcoma, locally extensive; Mitral valve - endocardiosis, multifocal, mild to moderate, chronic	Hemoabdomen; Omentum, broad ligament, prostate – metastatic hemangiosarcoma
MN11	6933014	50 ug/kg			Grade 3 ALT, AST elevation, Grade 1 ALP elevation after eBAT #1			collapse - during eBAT #2 (no blood pressure taken), treated with diphenhydramine, steroids
MN12	6957814	50 ug/kg
MN13	6027014	50 ug/kg
MN14	6140114	50ug/kg
MN15	6162114	50 ug/kg
MN16	6204814	50 ug/kg
MN17	6563514	50 ug/kg						possible seizure during eBAT #1
MN18	6626915	50 ug/kg
MN19	6642915	50 ug/kg
MN20	6644515	50 ug/kg
MN21	6707115	50 ug/kg
MN22	6814815	50 ug/kg			Grade 1 ALT elevation following eBAT #1,2,3; Grade 1 GGT elevation following eBAT #2,3
MN23	308749	50 ug/kg							Liver mass - HSA	Jejunum: hemorrhagic enteritis, multifocal, mild.			multifocal HSA ; myxomatous valvular degeneration (endocardiosis), multifocal, mild.	Hemoabdomen; Omentum, mesentery, liver, right auricle, diaphragm: hemangiosarcoma, metastatic.
SRCBST-2
MN24	6920715	50 ug/kg
MN25	6088015	50 ug/kg
MN26	6678012	50 ug/kg
MN27	6202915	50 ug/kg				Vomit during eBAT #4 - given fluids, cerenia	hyptension (value not recorded) during eBAT #4, resolved with fluids
MN28	6245815	50 ug/kg			Grade 2 ALT elevation after eBAT #3, grade 3 ALT elevation continued day 26//29 ; Grade 1 ALP elevation after eBAT #3; Grade 2 AST elevation after eBAT #3, grade 3 AST elevation continued day 29
MN29	6288215	50 ug/kg						Synopal episode day 15 (7 days post doxorubicin; 10 days post eBAT #3), weakness/lethargy day 24,26
MN30	6296415	50 ug/kg					hypotension (value not recorded) during eBAT #3, treated with fluids		multifocal masses -HSA		cortical atrophy and fibrosis, multifocal, mild,		right auricle HSA; myxomatous valvular degeneration, tricuspid and mitral valves, locally extensive, moderate, chronic [endocardiosis]	Hemoabdomen; Liver, mesentery, diaphragm, heart (right auricle) – hemangiosarcoma; –nodular cortical hyperplasia, bilateral, diffuse, mild, chronic
MN31	6480515	50 ug/kg			Grade 1 ALT elevation after eBAT #2		hypotension (value not recorded) during eBAT #3, treated with fluids
MN32	6517815	50 ug/kg						Seizure during eBAT #4	Hemangiosarcoma, multifocal; Parenchymal cysts, multifocal, random, marked, chronic, with multifocal rupture.				myxomatous valvular degeneration (endocardiosis), multifocal, mild, chronic.	marked ascites, mild hydrothorax
MN33	6602616	50 ug/kg							multifocal hemangiosarcoma				right atrial hemangiosarcoma, Ventricular septal defect, high membranous, non-patent, focal, moderate, chronic b. Mitral valve: Myxomatous valvular degeneration (Endocardiosis), coalescing, mild to moderate, chronic	hemoabdomen,
MN34	6612816	50 ug/kg
MN35	6575416	50 ug/kg				during eBAT #4	hypotension during eBAT #4	anaphylactic reaction during eBAT #4: hypotension, nonresponsive, vomited, defecated, erythema, swelling. Treated with fluids, cerenia, steroids, diphenhydramine			a. nephritis, suppurative, multifocal, marked with intralesional bacteria b. cortical fibrosis, multifocal, marked, chronic with obsolescent glomeruli c. interstitial nephritis, lymphoplasmacytic, multifocal, mild, chronic d. congestion, widespread, moderate, acute	pulmonary edema and congestion	a. left and right ventricles, cardiomyocyte degeneration with ventricular chamber dilation and decreased ventricular free wall thickness (DCM) b. myocardium, fibrosis, multifocal to coalescing, marked, chronic c. mitral valve, myxomatous valvular degeneration (endocardiosis), multifocal, mild, chronic d. tricuspid valve (septal leaflet), myxomatous valvular degeneration (endocardiosis), mild, chr…	death due to heart disease
MN36	6607316	50 ug/kg							multifocal masses: HSA				right auricular mass- HSA	hemoabdomen; Right auricle, omentum, liver: hemangiosarcoma
MN37	301520	50 ug/kg
MN38	6837116	50 ug/kg
MN39	6837916	50 ug/kg
MN40	6042616	50 ug/kg				during eBAT #4	hypotension during eBAT #4	allergic reaction during/after eBAT #4: hypotension, vomit, diarrhea, swelling
MN41	6002316	50 ug/kg
MN42	6082716	50 ug/kg
MN43	6167616	50 ug/kg
MN44	6164316	50 ug/kg
MN45	6196816	50 ug/kg				during eBAT #7	hypotension during eBAT #7
MN46	6249416	50 ug/kg
MN47	303866	50 ug/kg
MN48	6381216	50 ug/kg							multifocal nodules HSA		cortical atrophy and fibrosis, multifocal, mild, chronic.		myxomatous valvular degeneration (endocardiosis),	hemoabdomen; HSA liver, omentum
MN49	309775	50 ug/kg
eBAT -CC			eBAT before or after chemo
eBat CC-001	3002919	50 ug/kg				during eBAT #3, treated with cerenia
eBat CC-002	70105819	50 ug/kg				nausea during eBAT #1
eBat CC-003	3794818	50 ug/kg	after/before		gr 2 ALT and gr 2 AST elevation after eBAT #1 and 2
eBat CC-004	70161119	50 ug/kg	before
eBat CC-005	70226019	50 ug/kg			gr 2 ALT and gr 2 AST elevation after eBAT #1; grade 3 ALT elevation after eBAT #2
eBat CC-006	70410919	50 ug/kg	after		gr 1 ALT elevation after eBAT #1
eBat CC-007	70157019	50 ug/kg	after
eBat CC-008	70514519	50 ug/kg	before
eBat CC-009	70553619	50 ug/kg	after		gr 1 ALT and gr 1 tBili elevation after eBAT #1
eBat CC-010	70609419	50 ug/kg	before
eBat CC-011	70590719	50 ug/kg	before
eBat CC-012	70709519	50 ug/kg
eBat CC-013	70723719	50 ug/kg	after
eBat CC-014	70699119	50 ug/kg	before
eBat CC-015	70745119	50 ug/kg
eBat CC-016	70752719	50 ug/kg
eBat CC-017	70894719	50 ug/kg	before
eBat CC-018	70918219	50 ug/kg	before
eBat CC-019	6485713	50 ug/kg	after
eBat CC-020	1841717	50 ug/kg	after	Gr 1 azotemia after eBAT #1 (azotemic prior to starting therapy)					biliary adenoma, focal b) hepatocellular nodular hyperplasia, multifocal, mild to moderate, chronic c) lipogranulomas, multifocal, moderate, chronic	leiomyoma, focal	cortical atrophy and fibrosis, widely-disseminated, marked, chronic, b) tubular degeneration/necrosis, atrophy, loss, and ectasia, widely-disseminated, moderate, chronic with mild regeneration. c) glomerulosclerosis and obsolescence, widely-disseminated, moderate to marked, chronic. d) interstitial nephritis, lymphoplasmacytic, widely-disseminated, mild to moderate, chronic		interstitial fibrosis, multifocal, moderate, chronic with cardiomyocyte degeneration/loss and mild fatty infiltration, b) left and right atrioventricular valves – myxomatous valvular degeneration (endocardiosis), multifocal,	no evidence HSA, "end-stage kidneys"
eBat CC-021	70081720	50 ug/kg	after			vomit during eBAT #3, treated with cerenia	during eBAT #3
eBat CC-022	70145620	50 ug/kg
eBat CC-023	70637120	50 ug/kg	after			vomit after eBAT #2		lethargy after eBAT #2
eBat CC-024	70679420	50 ug/kg	after
eBat CC-025	70789620	50 ug/kg	before
eBat CC-026	70875020	50 ug/kg
eBat CC-027	70886520	50 ug/kg	after				during eBAT #1, treated with fluids		a) Marked hepatic cord atrophy with centrilobular fibrosis (consistent with chronic passive congestion; b) Focal fibrous plaque (presumed) (gross diagnosis)		Moderate, multifocal tubular necrosis with regeneration b) Chronic, multifocal renal infarcts (gross diagnosis)	a) Focal osseous metaplasia; b) Mild, multifocal, pneumoconiosis	Moderate multifocal adipocyte infiltration with mild perivascular fibrosis and cardiomyocyte vacuolation b) Mild mitral valve endocardiosis	death due to myocardial event prioritized, NED HSA
eBat CC-028	70920620	50 ug/kg	after
eBat CC-029	70971920	50 ug/kg	after			during eBAT #2, treated with cerenia	during eBAT #3, treated with fluids

## Sheet: Table S1 (dogs) 
Group	Number of Dogs	Dose eBAT	Average # doses of eBAT
SRCBST-1	23	25 ug/kg (n=3); 50 ug/kg (n= 17); 100 ug/kg (n=3)	3 (Range 2-3)
SRCBST-2	26	50 ug/kg	6.2 (Range 2-9)
eBAT-cc	29	50 ug/kg	3 (Range 1-3)
Shine On	6	50 ug/kg	3 (Range 2-3)
Group	Tissue
	Liver	GI	Kidney	Lung	Heart	Other
SRCBST-1	multifocal HSA nodules	Jejunal HSA mass	cortical atrophy and fibrosis, medullary fibrosis (infarction), focally extensive, marked, chronic glomerulosclerosis and tubular sclerosis	multifocal HSA nodules	HSA mass	Hemoabdomen; Liver, lung, small intestine (jejunum), heart, diaphragm - hemangiosarcoma
SRCBST-1	metastatic hemangiosarcoma, multifocal and ruptured masses; Left lateral liver lobe, right medial liver lobe – capsular fibrosis, multifocal, mild, chronic		lymphoplasmacytic interstitial nephritis, multifocal, mild, chronic		Right auricle/atrium – hemangiosarcoma, locally extensive; Mitral valve - endocardiosis, multifocal, mild to moderate, chronic	Hemoabdomen; Omentum, broad ligament, prostate – metastatic hemangiosarcoma
SRCBST-1	Liver mass - HSA	Jejunum: hemorrhagic enteritis, multifocal, mild.			multifocal HSA ; myxomatous valvular degeneration (endocardiosis), multifocal, mild.	Hemoabdomen; Omentum, mesentery, liver, right auricle, diaphragm: hemangiosarcoma, metastatic.
SRCBST-2	multifocal masses -HSA		cortical atrophy and fibrosis, multifocal, mild,		right auricle HSA; myxomatous valvular degeneration, tricuspid and mitral valves, locally extensive, moderate, chronic [endocardiosis]	Hemoabdomen; Liver, mesentery, diaphragm, heart (right auricle) – hemangiosarcoma; –nodular cortical hyperplasia, bilateral, diffuse, mild, chronic
SRCBST-2	Hemangiosarcoma, multifocal; Parenchymal cysts, multifocal, random, marked, chronic, with multifocal rupture.				myxomatous valvular degeneration (endocardiosis), multifocal, mild, chronic.	marked ascites, mild hydrothorax
SRCBST-2	multifocal hemangiosarcoma				right atrial hemangiosarcoma, Ventricular septal defect, high membranous, non-patent, focal, moderate, chronic b. Mitral valve: Myxomatous valvular degeneration (Endocardiosis), coalescing, mild to moderate, chronic	hemoabdomen
SRCBST-2			a. nephritis, suppurative, multifocal, marked with intralesional bacteria b. cortical fibrosis, multifocal, marked, chronic with obsolescent glomeruli c. interstitial nephritis, lymphoplasmacytic, multifocal, mild, chronic d. congestion, widespread, moderate, acute	pulmonary edema and congestion	a. left and right ventricles, cardiomyocyte degeneration with ventricular chamber dilation and decreased ventricular free wall thickness (DCM) b. myocardium, fibrosis, multifocal to coalescing, marked, chronic c. mitral valve, myxomatous valvular degeneration (endocardiosis), multifocal, mild, chronic d. tricuspid valve (septal leaflet), myxomatous valvular degeneration (endocardiosis), mild, chr…	death due to heart disease
SRCBST-2	multifocal masses: HSA				right auricular mass- HSA	hemoabdomen; Right auricle, omentum, liver: hemangiosarcoma
SRCBST-2	multifocal nodules HSA		cortical atrophy and fibrosis, multifocal, mild, chronic.		myxomatous valvular degeneration (endocardiosis),	hemoabdomen; HSA liver, omentum
eBAT-cc	biliary adenoma, focal b) hepatocellular nodular hyperplasia, multifocal, mild to moderate, chronic c) lipogranulomas, multifocal, moderate, chronic	leiomyoma, focal	cortical atrophy and fibrosis, widely-disseminated, marked, chronic, b) tubular degeneration/necrosis, atrophy, loss, and ectasia, widely-disseminated, moderate, chronic with mild regeneration. c) glomerulosclerosis and obsolescence, widely-disseminated, moderate to marked, chronic. d) interstitial nephritis, lymphoplasmacytic, widely-disseminated, mild to moderate, chronic		interstitial fibrosis, multifocal, moderate, chronic with cardiomyocyte degeneration/loss and mild fatty infiltration, b) left and right atrioventricular valves – myxomatous valvular degeneration (endocardiosis), multifocal,	no evidence HSA, "end-stage kidneys"
eBAT-cc	a) Marked hepatic cord atrophy with centrilobular fibrosis (consistent with chronic passive congestion; b) Focal fibrous plaque (presumed) (gross diagnosis)		Moderate, multifocal tubular necrosis with regeneration b) Chronic, multifocal renal infarcts (gross diagnosis)	a) Focal osseous metaplasia; b) Mild, multifocal, pneumoconiosis	Moderate multifocal adipocyte infiltration with mild perivascular fibrosis and cardiomyocyte vacuolation b) Mild mitral valve endocardiosis	death due to myocardial event prioritized, NED HSA
